# Supplementary material for: Parental Stress Scale: Psychometric Properties in Parents of Preschool Children with Developmental Language Disorder
Source: Healthcare (Basel). 2023 May 5;11(9):1332. doi: 10.3390/healthcare11091332 (PMC10178680; doi:10.3390/healthcare11091332)
Supplement: Supplementary file 1 [file healthcare-11-01332-s001.zip]

Archive with 1 entries (1 files):
- healthcare-2343893-supplementary.pdf
